# Supplementary material for: PROTOCOL: What is the impact of complex WASH interventions on gender and social equality outcomes in low‐ and middle‐income countries? A mixed‐method systematic review protocol
Source: Campbell Syst Rev. 2021 May 16;17(2):e1164. doi: 10.1002/cl2.1164 (PMC8356345; doi:10.1002/cl2.1164)
Supplement: Supplementary file 1 — Supporting information [file CL2-17-e1164-s001.xlsx]

## Sheet: README
	This is a supplementary file to Macura, B, et al (2021) PROTOCOL: What is the impact of complex WASH interventions on gender and social equality outcomes in low- and middle-income countries? A mixed-method systematic review protocol. Campbell Systematic Reviews. doi: 10.1002/cl2.1164
	Supplementary material
	This file contains following information:
	Sheet 1. Benchmark list that includes studies of known relevance for the review subject. The list was used to test the search comprehensiveness.
	Sheet 2. Draft coding scheme (that will be developed iteratively and expanded during the coding process). It is based on the initial theory of change (see Figure 1 in the main text of the manuscript)
	Sheet 3. Examples of search strategies for selected sources

## Sheet: 1. Benchmark list
	No	Ref	Title	Publ year	In the search results in WoSCC?
	1	https://www.tandfonline.com/doi/abs/10.1080/09614524.2019.1703904	Women as hand pump technicians: empowering women and enhancing participation in rural water supply projects	2020	Yes
	2	https://doi.org/10.3390/w11122541	Rural Piped-Water Enterprises in Cambodia: A Pathway to Women's Empowerment?	2019	Yes
	3	https://doi.org/10.1016/j.watres.2019.01.026	Are piped water services reaching poor households? Empirical evidence from rural Viet Nam	2019	Yes
	4	10.1371/journal.pone.0220114	It’s like a burden on the head': Redefining adequate menstrual hygiene management throughout women’s varied life stages in Odisha, India	2019	Yes
	5	https://pubmed.ncbi.nlm.nih.gov/31638946/	Menstrual cups and cash transfer to reduce sexual and reproductive harm and school dropout in adolescent schoolgirls: study protocol of a cluster-randomised controlled trial in western Kenya	2019	Yes
	6	https://www.mdpi.com/1660-4601/16/10/1763	What If Your Husband Doesn’t Feel the Pressure? An Exploration of Women’s Involvement in WaSH Decision Making in Nyanchwa, Kenya	2019	Yes
	7	10.1371/journal.pone.0197360	Exploring the links between water, sanitation and hygiene and disability; Results from a case-control study in Guatemala	2018	Yes
	8	10.3390/w10091237	Evaluating equity and inclusion in access to water and sanitation for persons living with HIV/AIDS in Wukro, Ethiopia	2018	Yes
	9	10.1016/j.envdev.2018.03.004	Intra-urban inequalities in water access among households in Malawi's informal settlements: Toward pro-poor urban water policies in Africa	2018	Yes
	10	https://doi.org/10.3390/ijerph14070755	Assessing women's negative sanitation experiences and concerns: the development of a novel sanitation insecurity measure	2017	Yes
	11	https://doi.org/10.1371/journal.pone.0178042	Women's role in sanitation decision making in rural coastal Odisha, India	2017	Yes
	12	https://doi.org/10.1080/08941920.2016.1274460	Women’s Crucial Role in Collective Operation and Maintenance of Drinking Water Infrastructure in Rural Uganda	2017	Yes
	13	https://www.tandfonline.com/doi/full/10.1080/09603123.2017.1350261	Decision-making on shared sanitation in the informal settlements of Kisumu, Kenya	2017	Yes
	14	https://doi.org/10.1080/09603123.2015.1111309	Access to sanitation and violence against women: evidence from Demographic Health Survey (DHS) data in Kenya	2016	Yes
	15	https://doi.org/10.1186/s12889-016-3797-z	Household sanitation facilities and women's risk of non-partner sexual violence in India	2016	Yes
	16	10.1371/journal.pone.0153432	Community water improvement, household water insecurity, and women's psychological distress: An intervention and control study in Ethiopia	2016	Yes
	17	https://iwaponline.com/washdev/article-abstract/6/1/151/30438/Understanding-women-s-decision-making-power-and?redirectedFrom=fulltext	Understanding women’s decision making power and its link to improved household sanitation: the case of Kenya	2016	Yes
	18	https://www.tandfonline.com/doi/abs/10.1080/00220388.2016.1241385	Subjected to Sanitation: Caste Relations and Sanitation Adoption in Rural Tamil Nadu	2016	Yes
	19	10.1016/j.socscimed.2015.06.031	Sanitation-related psychosocial stress: A grounded theory study of women across the life-course in Odisha, India	2015	Yes
	20	10.1371/journal.pone.0141883	Sanitation, Stress, and Life Stage: A Systematic Data Collection Study among Women in Odisha, India	2015	Yes
	21	10.2166/washdev.2014.110	Psychosocial stress associated with sanitation practices: experiences of women in a rural community in India	2015	Yes
	22	10.1177/0956247814564528	Violence, gender and WASH: spurring action on a complex, under-documented and sensitive topic	2014	Yes
	23	https://doi.org/10.1016/j.worlddev.2014.05.025	Women's participation in community-level water governance in urban India: The gap between motivation and ability	2014	Yes
	24	http://www.biomedcentral.com/1471-2458/14/1180	Gender variations in access, choice to use and cleaning of shared latrines; experiences from Kampala Slums, Uganda	2014	Yes
	25	https://www.sciencedirect.com/science/article/pii/S0277953614005000	Social capital, collective action and access to water in rural Kenya	2014	Yes
	26	https://www.rrh.org.au/journal/article/2628	Factors influencing knowledge and practice of hygiene in Water, Sanitation and Hygiene (WASH) programme areas of Bangladesh Rural Advancement Committee	2014	Yes
	27	10.1111/tran.12039	Public taps and private connections: the production of caste distinction and common sense in a Rajasthan drinking water supply project	2013	Yes
	28	10.1080/07399332.2012.740112	Emotional and Psychosocial Aspects of Menstrual Poverty in Resource-Poor Settings: A Qualitative Study of the Experiences of Adolescent Girls in an Informal Settlement in Nairobi	2013	Yes
	29	10.3390/ijerph9082772	Water and Sanitation in Schools: A Systematic Review of the Health and Educational Outcomes	2012	Yes
	30	10.1016/j.socscimed.2012.03.022	Water insecurity in 3 dimensions: An anthropological perspective on water and women's psychosocial distress in Ethiopia	2012	Yes
	31	10.1111/j.1365-3156.2011.02927.x	Assessing the impact of a school-based water treatment, hygiene and sanitation programme on pupil absence in Nyanza Province, Kenya: a cluster-randomized trial	2011	Yes
	32	10.1016/j.geoforum.2010.12.002	Suffering for water, suffering from water: Emotional geographies of resource access, control and conflict	2011	Yes

## Sheet: 2. Draft coding scheme
	Variable name	Definition/examples	Description of the content
Bibliographic information	Article_ID	Unique article identifier	Alpha numerical code
	Study_ID	Unique study identifier	Alpha numerical code
	Short title	First author and year of publication	Alpha numerical code
	Title	Title of the publication	Text (open)
	Authors	Authors of the publication	Text (open)
	Publication type	Type of publication: report, journal article, book chapter, dissertation, etc.	Categorical
	Journal	Publication journal (if available)	Text (open)
	Year	Year of publication: YYYY	Number
	DOI	DOI of the publication (if available)	Alpha numerical code
	Publication language	Language of the publication: English; French; Spanish	Categorical
	Google Scholar	Google Scholar link to publication	Alpha numerical code
Location	Location 1	Low- or middle-income coutry where the study was conducted/data collected	Text (open)
	Location 2	Name of the location where the study was conducted/data collected	Text (open)
	Latitude	Latitude (decimal) of the location	Number
	Longitude	Longitude (decimal) of the location	Number
Study characteristics	Data type	Qualitative, quantitative, mixed	Categorical
	Quantiative Design	Type of study design: experimental study, quasi-experimental, non-experimental/observational study; other	Categorical
	Qualitative design	Grounded theory, ethnographic research, case studies, phenomenology, other	Categorical
	Mixed-method design	The Convergent Parallel Design; The Explanatory Sequential Design; The Exploratory Sequential Design; The Embedded Design, other	Categorical
	Data collection	Focus group discussions; Interviews; Expert opinion, other	Categorical
	Sampling	Describe sampling procedure	Text (open)
	Study objective	Objective of the study (excerpt from text)	Text (open)
Type of participant(s)	Gender identity at focus	List studied gender identitites (if any)	Text (inductive coding)
	Other Social identity	List studied social identitites (if any)	Text (inductive coding)
	Age group(s) of participants	Record the age of the intervention participants	Categorical
	Other characteristics	Decscribe any other caracteristics of the intervention participants	Text (inductive coding)
	Other types of intersectionality?	Decribe any other type of intersectionality (e.g. etnicity)	Text (inductive coding)
	Household	Desribe household caracteristics if relevant for the scale of the study	Text (inductive coding)
	Commmunity	Desribe sommmunity caracteristics if relevant for the scale of the study	Text (inductive coding)
	Service provider	Desribe service provider caracteristics if relevant for the scale of the study	Text (inductive coding)
Type of intevention	Intervention focus	Water, sanitation, hygiene, menstrual hygiene management (MHM), other	Text (inductive coding)
	WASH components	Describe components of the investigated intervention, e.g. direct hardware provision, market-based approaches, behaviour change, other	Text (open)
	Gender and social equality components	Describe components of the investigated intervention, e.g. awareness building, quotas, community activities	Text (open)
	Gender and social equality components	To what extent GSE was integral to the intervention?	Categorical
	Implementation scale	Individual, household, community, service provider, other	Categorical
	Design	Describe who designed the intevention if information available	Text (open)
	Delivery	Describe who delivered the intevention if information available	Text (open)
	Selection	How are receptients of intervention selected?	Text (open)
	Setting (s)	Urban, rural, other	Text (inductive coding)
Outcome	Outcome measure	Describe outcome measure (e.g. level of or change in empowerment, voice and agency, gender-based violence, discrimination, mental health, etc)	Text (inductive coding)
	Treatment value (quantitive)	Value	Number
	Unit of variability	Standard deviation, variance, etc	Number
	Variability value	Value	Number
	Control value (quantitive data)	Value	Number
	Variability value	Value	Number
	Outcome (qualitative)	Quote/excerpt from the manuscript	Text (inductive coding)
	Directionality of change	Only if stated by authors: positive, negative, no change	Categorical
General	Theory of change	Describe any other information not captured by the theory of change	Text (open)

## Sheet: 3. Search strategy_selected
	Source	Link	Subscription used	Search string 1	Search string 2	Search string 3	Search string 4	Search settings	Date restriction	Other limitations		Results	Search date
1	Web of Science Core Collections	http://apps.webofknowledge.com.ezp.sub.su.se/WOS_AdvancedSearch_input.do?SID=C5a1zrZq5sDnHa7jtdq&product=WOS&search_mode=AdvancedSearch	Stockholm University	TS=((toilet* OR latrine* OR watsan OR sanita* OR sewage OR sewerage OR wastewater* OR "waste water" OR (water NEAR/2 suppl*) OR (water NEAR/2 access) OR "water management" OR (water NEAR/2 drinking) OR (water NEAR/2 scarcity) OR handwash* OR "hand wash*" OR soap$ OR "WASH intervention*" OR "piped water" OR "tippy tap*" OR (water NEAR/2 point) OR (water NEAR/2 service) OR (water NEAR/2 security) O…	NA	NA	NA	Advanced search "Topic" search function (includes title, abstract and keywords), refined search by language (English, Spanish and French only)	2010-2020	English, Spanish, French		27500	2020-10-16
2	Cumulative Index of Nursing and Allied Health Literature (CINAHL)	http://web.a.ebscohost.com.ezp.sub.su.se/ehost/search/advanced?vid=1&sid=aee5dca4-5f28-43a6-9539-a157857617e9%40sdc-v-sessmgr02	Stockholm University	TI (((MH "Toilet Facilities") OR latrine* OR watsan OR sanita* OR (MH Sanitation+) OR sewage OR sewerage OR (MH Sewage) OR wastewater* OR "waste water" OR (water N2 suppl*) OR (MH "Water Supply") OR (water N2 access) OR (water N2 management) OR (water N2 drinking) OR (water N2 scarcity) OR handwash* OR "hand wash*" OR (MH Handwashing) OR soap OR "WASH intervention*" OR "piped water" OR "tippy tap…	NA	NA	NA	Advanced search, Boolean search, since Jan 2010, English, French and Spanish; uncheck: Apply related words, Also search within the full text of the articles, Apply equivalent subjects	2010-2020	English, Spanish, French		9269	22-oct-20
3	Econlit	http://web.a.ebscohost.com.ezp.sub.su.se/ehost/search/advanced?vid=1&sid=b385205e-4422-4d20-8200-f2c6ba66f909%40sessionmgr4006	Stockholm University	((toilet* OR latrine* OR watsan OR sanita* OR sewage OR sewerage OR wastewater* OR "waste water" OR (water N2 suppl*) OR (water N2 access) OR "water management" OR (water N2 drinking) OR (water N2 scarcity) OR handwash* OR "hand wash*" OR soap# OR "WASH intervention*" OR "piped water" OR "tippy tap*" OR (water N2 point) OR (water N2 service) OR (water N2 insecurity) OR (water N2 security) OR “ope…	NA	NA	NA	Advanced search Search Mode: Boolean/Phrase Expanders: Apply equivalent subjects Included "Field codes" to search string: one field code and search string per search box, e.g. TI( search string) OR AB (search string) OR KW (search string) Refined results by language: English, Spanish and French	2010-2020	English, Spanish, French		1084	2020-10-21
4	ProQuest: Dissertations and Theses	https://search-proquest-com.ezp.sub.su.se/pqdt/index?accountid=38978	Sussex University	noft((toilet* OR latrine* OR watsan OR sanita* OR sewage OR sewerage OR wastewater* OR "waste water" OR (water NEAR/2 suppl*) OR (water NEAR/2 access) OR "water management" OR (water NEAR/2 drinking) OR (water NEAR/2 scarcity) OR handwash* OR "hand wash*" OR soap? OR "WASH intervention*" OR "piped water" OR "tippy tap*" OR (water NEAR/2 point) OR (water NEAR/2 service) OR (water NEAR/2 security) …	NA	NA	NA	Advanced search function, Limited by: Date: From 2010 January 01 to 2020 December 31 Manuscript type:Doctoral dissertations, Master's theses, Language:English, French, Spanish;	2010-2020	English, Spanish, French		2897	2020-11-02
5	APA PsycINFO	https://search-proquest-com.ezp.sub.su.se/psycinfo?accountid=38978	Sussex University	(toilet* OR latrine* OR watsan OR sanita* OR sewage OR sewerage OR wastewater* OR "waste water" OR MAINSUBJECT.EXACT.EXPLODE("Water Safety") OR MAINSUBJECT.EXACT.EXPLODE("Water Deprivation") OR (water NEAR/2 suppl*) OR (water NEAR/2 access) OR "water management" OR (water NEAR/2 drinking) OR MAINSUBJECT.EXACT.EXPLODE("Water Intake") OR (water NEAR/2 scarcity) OR handwash* OR "hand wash*" OR soap?…	NA	NA	NA	Search everywhere but in"Databases: APA PsycInfo® Limited by: Date: From 2010 January 01 Language:English, French, Spanish all except full text" full-text ('noft' field code), limited to English, Spanish, French	2010-2020	English, Spanish, French		5488	2020-11-02
6	APA PsycArticles	https://search-proquest-com.ezp.sub.su.se/psycarticles/advanced?accountid=38978	Stockholm University	(toilet* OR latrine* OR watsan OR sanita* OR sewage OR sewerage OR wastewater* OR "waste water" OR MAINSUBJECT.EXACT.EXPLODE("Water Safety") OR MAINSUBJECT.EXACT.EXPLODE("Water Deprivation") OR (water NEAR/2 suppl*) OR (water NEAR/2 access) OR "water management" OR (water NEAR/2 drinking) OR MAINSUBJECT.EXACT.EXPLODE("Water Intake") OR (water NEAR/2 scarcity) OR handwash* OR "hand wash*" OR soap?…	NA	NA	NA	Date: From 2010 January 01 to 2020 September 21 Language:English, French, Spanish	2010-2020	English, Spanish, French		1953	2020-10-21
7	Education Resource Information Center (ERIC)	http://web.a.ebscohost.com.ezp.sub.su.se/ehost/search/advanced?vid=1&sid=2bf76e47-f93c-4e41-9587-786ec2cddf5b%40sessionmgr4007	Stockholm University	((toilet* OR latrine* OR watsan OR sanita* OR sewage OR sewerage OR wastewater* OR "waste water" OR (water N2 suppl*) OR (water N2 access) OR "water management" OR (water N2 drinking) OR (water N2 scarcity) OR handwash* OR "hand wash*" OR soap# OR "WASH intervention*" OR "piped water" OR "tippy tap*" OR (water N2 point) OR (water N2 service) OR (water N2 insecurity) OR (water N2 security) OR “ope…	NA	NA	NA	Advanced search Search Mode: Boolean/Phrase Expanders: Apply equivalent subjects Included "Field codes" to search string: one field code and search string per search box, e.g. TI( search string) OR AB (search string) OR KW (search string) Refined results by language: English, Spanish and French	2010-2020	English, Spanish, French		398	2020-10-23
8	OpenGrey	http://www.opengrey.eu/	NA	(toilet* OR latrine* OR watsan OR sanitat* OR sewage OR wastewater* OR "water suppl*" OR "water access" OR "water management" OR (water NEAR/2 drinking) OR "water scarcity" OR handwash* OR soap OR /soap./ OR "WASH intervention*" OR "piped water" OR "tippy tap*" OR "water point" OR "water service" OR "water security" OR "water insecurity" OR "open defecat*" OR "hygiene promo*" OR "water pump" OR "…	(toilet OR sanitation OR "water access" OR (water NEAR/2 drinking) OR handwash* OR "WASH intervention*" OR "water point" OR "water security" OR "open defecat*" OR "water collection") AND (gender* OR discrimination* OR equality OR "sexual minorit*" OR menstr* OR empower* OR school* OR violen* OR "mental health" OR fear* OR taboo* OR elder* OR disabilit* OR caste OR "social class*" OR sham* OR stig…	(water AND sanitation) AND (lang:"en" OR lang:"fr" OR lang:"es") AND (year:2010 OR year:2011 OR year:2012 OR year:2013 OR year:2014 OR year:2015 OR year:2016 OR year:2017 OR year:2018 OR year:2019 OR year:2020)	(water AND gender) AND (lang:"en" OR lang:"fr" OR lang:"es") AND (year:2010 OR year:2011 OR year:2012 OR year:2013 OR year:2014 OR year:2015 OR year:2016 OR year:2017 OR year:2018 OR year:2019 OR year:2020)	A simpler combinations of search terms. Search (separately) in titles, abstracts and keywords	2010-2020	English, Spanish, French		533	29-sep-20 - 01-oct-20
	Note: The search string was developed and tested using Web of Science. The search string and overall strategy shown here for other search sources were adjusted based on their functionalities.
